# Supplementary material for: Effects of simulated litter inputs on ecological niches and interspecific connectivity of alpine meadow plants
Source: Front Plant Sci. 2025 Feb 20;16:1525474. doi: 10.3389/fpls.2025.1525474 (PMC11882873; doi:10.3389/fpls.2025.1525474)
Supplement: Supplementary file 1 [file DataSheet1.xlsx]

## Sheet: 封育
							高度	盖度	生物量干重	相对高度	相对盖度	相对生物量	重要值Pi	Ln(Pi)	Pi*Ln(Pi)	SUM	H	R=S	Ln(S)	E=H/LNS
F1-1	Elymus nutans Griseb.	40.3	39.7	37.1	38.2	36.4	38.34	3	9.825	0.269871	0.0379747	0.0510204	0.119622	-2.12342	-0.254008	-2.21067	2.21067	13	2.56495	0.861879
	Poa annua L.	13.4	19.1	18.7	17.1	20.2	17.7	2	2.9475	0.124588	0.0253165	0.0153061	0.0550703	-2.89915	-0.159657
	Koeleria macrantha L.	18.4	13.1	15.7	16.4	17.4	16.2	1	1.965	0.11403	0.0126582	0.0102041	0.0456307	-3.08717	-0.14087
	Stipa capillata L.	16.7	15.4	14.3	15.1	16.2	15.54	1	0.9825	0.109384	0.0126582	0.00510204	0.0423815	-3.16104	-0.13397
	Oxytropis ochrocephala Bunge.	11.2	8.04	9.7	10.4	11.2	10.108	7	13.755	0.071149	0.0886076	0.0714286	0.0770617	-2.56315	-0.197521
	Taraxacum mongolicum L.	4.3	3.7	4.6	5.1	3.7	4.28	4	7.86	0.0301264	0.0506329	0.0408163	0.0405252	-3.20583	-0.129917
	Potentilla nivea L.	4.7	3.2	3.3	3.6	3.9	3.74	6	15.72	0.0263254	0.0759494	0.0816327	0.0613025	-2.79193	-0.171153
	Anemone cathayensis Kitag.	8.7	9.1	76	6.4	8.8	21.8	8	11.79	0.153448	0.101266	0.0612245	0.105313	-2.25082	-0.23704
	Gentiana scabra Bunge.	3.4	4.1	3.2	4	3.9	3.72	4	9.825	0.0261846	0.0506329	0.0510204	0.0426127	-3.1556	-0.134469
	Thalictrum alpinum L.	3.1	2.7	2.9	2.6	2.8	2.82	2	11.79	0.0198496	0.0253165	0.0612245	0.0354635	-3.33925	-0.118422
	Kobresia humilis Clarke.	3.1	2.6	2.7	3	2.8	2.84	38	94.32	0.0199904	0.481013	0.489796	0.330266	-1.10786	-0.365887
	Pedicularis Linn.	3.4	2.7	3.1	3.7	2.9	3.16	2	7.86	0.0222429	0.0253165	0.0408163	0.0294586	-3.52477	-0.103835
	Lithophytum comptum L.	1.7	1.6	2.1	1.8	1.9	1.82	1	3.93	0.0128108	0.0126582	0.0204082	0.0152924	-4.1804	-0.0639283
	Aster tataricus L.	0	0	0	0	0	0	0	0	0	0	0	0	0	0
	Kobresia tibetica Maximowicz L.	0	0	0	0	0	0	0	0	0	0	0	0	0	0
	Anemone coronaria L.	0	0	0	0	0	0	0	0	0	0	0	0	0	0
	Bistorta vivipara (L.) Gray	0	0	0	0	0	0	0	0	0	0	0	0	0	0
	Gentiana macrophylla Pall.	0	0	0	0	0	0	0	0	0	0	0	0	0	0
	Ranunculus japonicus Thunb.	0	0	0	0	0	0	0	0	0	0	0	0	0	0
							142.068	79	192.57
F1-2	Elymus nutans Griseb.	36.4	35.1	32.8	34.3	31.6	34.04	2	9.0792	0.201635	0.0253165	0.040404	0.0891185	-2.41779	-0.21547	-2.35493	2.35493	15	2.70805	0.869602
	Poa annua L.	22.1	24.3	19.8	21.7	23.4	22.26	1	6.8094	0.131856	0.0126582	0.030303	0.0582726	-2.84262	-0.165647
	Koeleria macrantha L.	21.4	18.7	19.4	20.8	20.1	20.08	1	4.5396	0.118943	0.0126582	0.020202	0.0506012	-2.98378	-0.150983
	Stipa capillata L.	22.4	10.7	19.4	20.5	21.7	18.94	1	2.2698	0.11219	0.0126582	0.010101	0.0449832	-3.10147	-0.139514
	Oxytropis ochrocephala Bunge.	14.3	13.2	12.7	13.6	15.2	13.8	10	24.9678	0.0817439	0.126582	0.111111	0.106479	-2.23981	-0.238493
	Taraxacum mongolicum L.	6.1	5.4	5.3	4.9	4.8	5.3	4	9.0792	0.0313944	0.0506329	0.040404	0.0408104	-3.19882	-0.130545
	Potentilla nivea L.	4.3	4.5	3.9	3.7	3.8	4.04	9	20.4282	0.0239308	0.113924	0.0909091	0.0762547	-2.57368	-0.196255
	Anemone cathayensis Kitag.	13.7	16.5	17.1	15.4	14.3	15.4	3	9.0792	0.0912214	0.0379747	0.040404	0.0565334	-2.87292	-0.162416
	Gentiana scabra Bunge.	4.5	5.1	4.7	3.9	5	4.64	2	6.8094	0.0274849	0.0253165	0.030303	0.0277015	-3.58627	-0.0993449
	Thalictrum alpinum L.	2.3	1.9	1.8	2.1	2.2	2.06	3	9.0792	0.0122023	0.0379747	0.040404	0.0301937	-3.50012	-0.105682
	Kobresia humilis Clarke.	3.7	3.9	4.1	2.8	3.3	3.56	37	97.6014	0.0210875	0.468354	0.434343	0.307928	-1.17789	-0.362705
	Pedicularis Linn.	6.5	6.4	6.8	5.9	6.2	6.36	2	11.349	0.0376733	0.0253165	0.0505051	0.0378316	-3.27461	-0.123884
	Lithophytum comptum L.	2.1	2.4	1.7	1.9	1.8	1.98	1	4.5396	0.0117285	0.0126582	0.020202	0.0148629	-4.20889	-0.0625563
	Aster tataricus L.	12.7	11.4	10.5	11.7	10.9	11.44	2	6.8094	0.0677645	0.0253165	0.030303	0.041128	-3.19107	-0.131242
	Kobresia tibetica Maximowicz L.	5.1	4.9	5.3	4.8	4.5	4.92	1	2.2698	0.0291435	0.0126582	0.010101	0.0173009	-4.057	-0.0701897
	Anemone coronaria L.	0	0	0	0	0	0	0	0	0	0	0	0	0	0
	Bistorta vivipara (L.) Gray	0	0	0	0	0	0	0	0	0	0	0	0	0	0
	Gentiana macrophylla Pall.	0	0	0	0	0	0	0	0	0	0	0	0	0	0
	Ranunculus japonicus Thunb.	0	0	0	0	0	0	0	0	0	0	0	0	0	0
							168.82	79	224.71
F1-3	Elymus nutans Griseb.	15.7	16.4	17.8	18.2	19.1	17.44	2	6.5175	0.146333	0.0268456	0.0505051	0.0745613	-2.59613	-0.193571	-2.25174	2.25174	13	2.56495	0.877888
	Poa annua L.	12.4	13.6	11.7	12.8	14.4	12.98	1	3.9105	0.108911	0.0134228	0.030303	0.0508789	-2.97831	-0.151533
	Koeleria macrantha L.	26.8	24.7	21.1	23.5	22.5	23.72	1	2.607	0.199027	0.0134228	0.020202	0.0775505	-2.55683	-0.198283
	Stipa capillata L.	18.4	17.2	16.5	17.8	18.4	17.66	0.5	1.3035	0.148179	0.00671141	0.010101	0.0549972	-2.90047	-0.159518
	Oxytropis ochrocephala Bunge.	5.6	4.7	4.4	6.3	6.2	5.44	8	15.642	0.0456452	0.107383	0.121212	0.0914133	-2.39236	-0.218694
	Taraxacum mongolicum L.	2.4	3.2	2.6	2.7	2.9	2.76	4	5.214	0.0231582	0.0536913	0.040404	0.0390845	-3.24203	-0.126713
	Potentilla nivea L.	5.1	5.6	5.6	5.7	6.1	5.62	8	10.428	0.0471556	0.107383	0.0808081	0.0784487	-2.54531	-0.199676
	Anemone cathayensis Kitag.	16.3	17.1	15.4	15.8	16.3	16.18	5	6.5175	0.135761	0.0671141	0.0505051	0.0844601	-2.47148	-0.208741
	Gentiana scabra Bunge.	2.6	2.5	2.1	2.4	2.3	2.38	4	7.821	0.0199698	0.0536913	0.0606061	0.0447557	-3.10654	-0.139035
	Thalictrum alpinum L.	3.1	2.7	2.6	2.9	2.8	2.82	2	3.9105	0.0236617	0.0268456	0.030303	0.0269368	-3.61426	-0.0973566
	Kobresia humilis Clarke.	3.3	4.1	3.7	4.4	3.9	3.88	36	58.6575	0.0325558	0.483221	0.454545	0.323441	-1.12874	-0.36508
	Pedicularis Linn.	3.9	3.3	3.1	3.8	2.9	3.4	2	3.9105	0.0285283	0.0268456	0.030303	0.028559	-3.55578	-0.10155
	Lithophytum comptum L.	2.1	1.7	1.9	1.8	17	4.9	1	2.607	0.0411143	0.0134228	0.020202	0.024913	-3.69236	-0.091988
	Aster tataricus L.	0	0	0	0	0	0	0	0	0	0	0	0	0	0
	Kobresia tibetica Maximowicz L.	0	0	0	0	0	0	0	0	0	0	0	0	0	0
	Anemone coronaria L.	0	0	0	0	0	0	0	0	0	0	0	0	0	0
	Bistorta vivipara (L.) Gray	0	0	0	0	0	0	0	0	0	0	0	0	0	0
	Gentiana macrophylla Pall.	0	0	0	0	0	0	0	0	0	0	0	0	0	0
	Ranunculus japonicus Thunb.	0	0	0	0	0	0	0	0	0	0	0	0	0	0
							119.18	74.5	129.047
F2-1	Elymus nutans Griseb.	21.2	20.9	19.3	27.4	25.3	22.82	3	9.409	0.207795	0.0384615	0.05	0.098752	-2.31514	-0.228625	-2.32652	2.32652	14	2.63906	0.881574
	Poa annua L.	21.3	21.1	19.4	16.4	17.8	19.2	2	5.6454	0.174832	0.025641	0.03	0.0768242	-2.56624	-0.197149
	Koeleria macrantha L.	14.7	15.2	11.2	12.4	13.8	13.46	1	3.7636	0.122564	0.0128205	0.02	0.0517949	-2.96046	-0.153337
	Stipa capillata L.	12.4	12.3	11.7	9.4	10.8	11.32	1	1.8818	0.103078	0.0128205	0.01	0.0419661	-3.17089	-0.13307
	Oxytropis ochrocephala Bunge.	7.4	5.3	5.9	6.2	6.8	6.32	8	15.0544	0.0575487	0.102564	0.08	0.0800376	-2.52526	-0.202116
	Taraxacum mongolicum L.	3.4	4.1	3.3	2.9	3.5	3.44	3	7.5272	0.031324	0.0384615	0.04	0.0365952	-3.30784	-0.121051
	Potentilla nivea L.	3.4	3.1	3.2	2.7	3.3	3.14	8	16.9362	0.0285922	0.102564	0.09	0.0737188	-2.6075	-0.192222
	Anemone cathayensis Kitag.	8.7	7.4	8.3	7.6	7.8	7.96	3	9.409	0.0724822	0.0384615	0.05	0.0536479	-2.92531	-0.156937
	Gentiana scabra Bunge.	2.7	3.1	2.6	2.9	2.8	2.82	2	9.409	0.0256784	0.025641	0.05	0.0337731	-3.38809	-0.114426
	Thalictrum alpinum L.	3.7	3.1	3.3	2.9	2.7	3.14	2	7.5272	0.0285922	0.025641	0.04	0.0314111	-3.46059	-0.108701
	Kobresia humilis Clarke.	2.7	3.4	2.6	2.4	2.2	2.66	38	79.0356	0.0242215	0.487179	0.42	0.310467	-1.16968	-0.363146
	Pedicularis Linn.	1.7	1.5	1.4	1.6	1.8	1.6	3	7.5272	0.0145693	0.0384615	0.04	0.0310103	-3.47344	-0.107712
	Lithophytum comptum L.	2.1	2.3	1.7	1.4	1.9	1.88	2	3.7636	0.0171189	0.025641	0.02	0.02092	-3.86705	-0.0808986
	Aster tataricus L.	0	0	0	0	0	0	0	0	0	0	0	0	0	0
	Kobresia tibetica Maximowicz L.	0	0	0	0	0	0	0	0	0	0	0	0	0	0
	Anemone coronaria L.	9.7	11.2	10.4	10.3	8.7	10.06	2	11.2908	0.0916044	0.025641	0.06	0.0590818	-2.82883	-0.167133
	Bistorta vivipara (L.) Gray	0	0	0	0	0	0	0	0	0	0	0	0	0	0
	Gentiana macrophylla Pall.	0	0	0	0	0	0	0	0	0	0	0	0	0	0
	Ranunculus japonicus Thunb.	0	0	0	0	0	0	0	0	0	0	0	0	0	0
							109.82	78	188.18
F2-2	Elymus nutans Griseb.	43.4	42.7	45.6	39.4	40.2	42.26	2	8.447	0.257557	0.025641	0.05	0.111066	-2.19763	-0.244082	-2.3025	2.3025	14	2.63906	0.872471
	Poa annua L.	28.7	29.1	25.6	26.3	24.9	26.92	2	5.0682	0.164066	0.025641	0.03	0.0732358	-2.61407	-0.191444
	Koeleria macrantha L.	26.7	27.1	29.4	25.9	28.1	27.44	1	3.3788	0.167235	0.0128205	0.02	0.0666853	-2.70777	-0.180569
	Stipa capillata L.	11.2	15.4	12.7	13.4	14.1	13.36	1	1.6894	0.0814237	0.0128205	0.01	0.0347481	-3.35963	-0.116741
	Oxytropis ochrocephala Bunge.	13.2	10.1	9.8	11.2	11.9	11.24	8	8.447	0.0685032	0.102564	0.05	0.0736891	-2.6079	-0.192174
	Taraxacum mongolicum L.	5.2	4.7	4.6	4.1	4.5	4.62	4	6.7576	0.028157	0.0512821	0.04	0.039813	-3.22356	-0.12834
	Potentilla nivea L.	8.2	8.3	7.1	6.9	7.3	7.56	7	16.894	0.0460751	0.0897436	0.1	0.0786062	-2.5433	-0.19992
	Anemone cathayensis Kitag.	12.7	11.3	15.4	14.1	13.9	13.48	4	10.1364	0.082155	0.0512821	0.06	0.064479	-2.74142	-0.176764
	Gentiana scabra Bunge.	3.4	3.1	2.7	2.9	2.5	2.92	3	11.8258	0.0177962	0.0384615	0.07	0.0420859	-3.16804	-0.13333
	Thalictrum alpinum L.	3.7	2.9	3.1	2.7	2.6	3	3	8.447	0.0182838	0.0384615	0.05	0.0355818	-3.33592	-0.118698
	Kobresia humilis Clarke.	2.1	3.2	2.7	2.5	2.9	2.68	38	72.6442	0.0163335	0.487179	0.43	0.311171	-1.16741	-0.363265
	Pedicularis Linn.	3.9	4.2	3.8	3.7	4.1	3.94	2	5.0682	0.0240127	0.025641	0.03	0.0265512	-3.62868	-0.0963459
	Lithophytum comptum L.	1.7	1.8	1.9	1.4	1.5	1.66	1	3.3788	0.010117	0.0128205	0.02	0.0143125	-4.24662	-0.0607798
	Aster tataricus L.	0	0	0	0	0	0	0	0	0	0	0	0	0	0
	Kobresia tibetica Maximowicz L.	0	0	0	0	0	0	0	0	0	0	0	0	0	0
	Anemone coronaria L.	0	0	0	0	0	0	0	0	0	0	0	0	0	0
	Bistorta vivipara (L.) Gray	3.2	2.9	2.8	3.1	3	3	2	6.7576	0.0182838	0.025641	0.04	0.0279749	-3.57645	-0.100051
	Gentiana macrophylla Pall.	0	0	0	0	0	0	0	0	0	0	0	0	0	0
	Ranunculus japonicus Thunb.	0	0	0	0	0	0	0	0	0	0	0	0	0	0
							164.08	78	168.94
F2-3	Elymus nutans Griseb.	42.3	41.6	39.8	37.3	40.6	40.32	2	8.1114	0.258329	0.025641	0.06	0.114657	-2.16581	-0.248325	-2.16533	2.16533	12	2.48491	0.871392
	Poa annua L.	24.1	23.6	20.8	19.7	20.9	21.82	1	4.0557	0.1398	0.0128205	0.03	0.0608735	-2.79896	-0.170382
	Koeleria macrantha L.	23.1	19.7	21.6	19.4	18.7	20.5	1	2.7038	0.131343	0.0128205	0.02	0.0547211	-2.90551	-0.158993
	Stipa capillata L.	27.6	25.4	26.3	24.8	25.9	26	1	1.3519	0.166581	0.0128205	0.01	0.0631339	-2.7625	-0.174407
	Oxytropis ochrocephala Bunge.	11.4	10.2	9.3	10.8	11.1	10.56	10	14.8709	0.0676576	0.128205	0.11	0.101954	-2.28323	-0.232785
	Taraxacum mongolicum L.	4.7	3.2	5.5	4.8	3.7	4.38	4	6.7595	0.0280625	0.0512821	0.05	0.0431149	-3.14389	-0.135548
	Potentilla nivea L.	7.6	7.7	8.4	11.2	9.1	8.8	9	13.519	0.0563813	0.115385	0.1	0.0905887	-2.40143	-0.217542
	Anemone cathayensis Kitag.	17.2	14.3	15.6	14.8	6.7	13.72	3	8.1114	0.0879036	0.0384615	0.06	0.0621217	-2.77866	-0.172615
	Gentiana scabra Bunge.	3.4	3.1	2.7	2.9	2.8	2.98	2	6.7595	0.0190928	0.025641	0.05	0.0315779	-3.4553	-0.109111
	Thalictrum alpinum L.	3.4	4.2	2.7	3.6	3.8	3.54	2	4.0557	0.0226807	0.025641	0.03	0.0261072	-3.64554	-0.095175
	Kobresia humilis Clarke.	1.7	2.2	1.4	1.5	1.8	1.72	41	60.8355	0.01102	0.525641	0.45	0.328887	-1.11204	-0.365736
	Pedicularis Linn.	0	0		0	0	0	0	0	0	0	0	0	0	0
	Lithophytum comptum L.	1.7	1.4	1.5	2.2	1.9	1.74	2	4.0557	0.0111481	0.025641	0.03	0.0222631	-3.80483	-0.0847071
	Aster tataricus L.	0	0	0	0	0	0	0	0	0	0	0	0	0	0
	Kobresia tibetica Maximowicz L.	0	0	0	0	0	0	0	0	0	0	0	0	0	0
	Anemone coronaria L.	0	0	0	0	0	0	0	0	0	0	0	0	0	0
	Bistorta vivipara (L.) Gray	0	0	0	0	0	0	0	0	0	0	0	0	0	0
	Gentiana macrophylla Pall.	0	0	0	0	0	0	0	0	0	0	0	0	0	0
	Ranunculus japonicus Thunb.	0	0	0	0	0	0	0	0	0	0	0	0	0	0
							156.08	78	135.19
F3-1	Elymus nutans Griseb.	35.4	33.2	31.9	30.2	29.7	32.08	2	12.4302	0.229799	0.025641	0.06	0.105147	-2.2524	-0.236832	-2.21877	2.21877	12	2.48491	0.8929
	Poa annua L.	25.7	24.6	22.1	24.3	21.2	23.58	1	6.2151	0.168911	0.0128205	0.03	0.0705772	-2.65105	-0.187104
	Koeleria macrantha L.	25.4	21.4	25.7	26.3	27.1	25.18	1	4.1434	0.180372	0.0128205	0.02	0.0710643	-2.64417	-0.187906
	Stipa capillata L.	15.7	16.4	17.2	16.5	15.8	16.32	1	2.0717	0.116905	0.0128205	0.01	0.0465753	-3.06668	-0.142832
	Oxytropis ochrocephala Bunge.	9.7	8.4	11.2	10.5	9.9	9.94	5	24.8604	0.0712034	0.0641026	0.12	0.085102	-2.4639	-0.209683
	Taraxacum mongolicum L.	3.2	4.1	3.5	3.2	3.7	3.54	3	10.3585	0.0253582	0.0384615	0.05	0.0379399	-3.27175	-0.12413
	Potentilla nivea L.	3.7	4.2	5.1	3.3	4.6	4.18	10	20.717	0.0299427	0.128205	0.1	0.0860493	-2.45284	-0.211065
	Anemone cathayensis Kitag.	19.1	12.4	16.7	11.3	15.4	14.98	4	12.4302	0.107307	0.0512821	0.06	0.0728629	-2.61918	-0.190841
	Gentiana scabra Bunge.	3.4	2.7	3.6	2.9	3.1	3.14	5	12.4302	0.0224928	0.0641026	0.06	0.0488651	-3.01869	-0.147509
	Thalictrum alpinum L.	2.1	2.2	2.3	2.2	2.5	2.26	4	8.2868	0.0161891	0.0512821	0.04	0.0358237	-3.32915	-0.119262
	Kobresia humilis Clarke.	3.4	1.7	2.2	2.6	2.9	2.56	39	87.0114	0.0183381	0.5	0.42	0.312779	-1.16226	-0.36353
	Pedicularis Linn.	0	0	0	0	0	0	0	0	0	0	0	0	0	0
	Lithophytum comptum L.	2.1	1.7	2.2	1.8	1.4	1.84	3	6.2151	0.0131805	0.0384615	0.03	0.027214	-3.60402	-0.0980799
	Aster tataricus L.	0	0	0	0	0	0	0	0	0	0	0	0	0	0
	Kobresia tibetica Maximowicz L.	0	0	0	0	0	0	0	0	0	0	0	0	0	0
	Anemone coronaria L.	0	0	0	0	0	0	0	0	0	0	0	0	0	0
	Bistorta vivipara (L.) Gray	0	0	0	0	0	0	0	0	0	0	0	0	0	0
	Gentiana macrophylla Pall.	0	0	0	0	0	0	0	0	0	0	0	0	0	0
	Ranunculus japonicus Thunb.	0	0	0	0	0	0	0	0	0	0	0	0	0	0
							139.6	78	207.17
F3-2	Elymus nutans Griseb.	33.2	34.1	33.3	34.6	31.9	33.42	2	8.229	0.23615	0.0253165	0.05	0.103822	-2.26507	-0.235165	-2.3955	2.3955	15	2.70805	0.884584
	Poa annua L.	17.4	25.6	27.8	20.1	24.7	23.12	1	3.2916	0.163369	0.0126582	0.02	0.0653425	-2.72811	-0.178262
	Koeleria macrantha L.	23.6	20.1	19.8	22.3	21.5	21.46	1	1.6458	0.151639	0.0126582	0.01	0.0580992	-2.8456	-0.165327
	Stipa capillata L.	0	0	0	0	0	0	0	0	0	0	0	0	0	0
	Oxytropis ochrocephala Bunge.	6.7	6.4	7.3	6.2	7.1	6.74	8	14.8122	0.0476258	0.101266	0.09	0.0796305	-2.53036	-0.201494
	Taraxacum mongolicum L.	4.5	5.6	3.7	5.5	4.8	4.82	3	8.229	0.0340588	0.0379747	0.05	0.0406778	-3.20207	-0.130253
	Potentilla nivea L.	3.4	4.1	5.2	4.8	3.8	4.26	7	13.1664	0.0301018	0.0886076	0.08	0.0662364	-2.71452	-0.1798
	Anemone cathayensis Kitag.	12.7	13.4	14.6	15.7	25.4	16.36	3	8.229	0.115602	0.0379747	0.05	0.0678589	-2.69032	-0.182562
	Gentiana scabra Bunge.	2.7	2.2	2.3	2.9	2.3	2.48	2	8.229	0.017524	0.0253165	0.05	0.0309468	-3.47548	-0.107555
	Thalictrum alpinum L.	3.1	3.1	2.7	3.3	2.8	3	2	4.9374	0.0211984	0.0253165	0.03	0.025505	-3.66888	-0.0935747
	Kobresia humilis Clarke.	2.7	3.3	2.2	2.6	2.8	2.72	36	67.4778	0.0192199	0.455696	0.41	0.294972	-1.22087	-0.360124
	Pedicularis Linn.	2.7	3.1	22.8	2.6	2.9	6.82	2	6.5832	0.0481911	0.0253165	0.04	0.0378358	-3.2745	-0.123893
	Lithophytum comptum L.	1.6	1.5	1.4	1.3	1.4	1.44	2	3.2916	0.0101752	0.0253165	0.02	0.0184972	-3.99013	-0.0738064
	Aster tataricus L.	0	0	0	0	0	0	0	0	0	0	0	0	0	0
	Kobresia tibetica Maximowicz L.	0	0	0	0	0	0	0	0	0	0	0	0	0	0
	Anemone coronaria L.	0	0	0	0	0	0	0	0	0	0	0	0	0	0
	Bistorta vivipara (L.) Gray	2.4	2.5	2.9	3.3	3.1	2.84	3	4.9374	0.0200678	0.0379747	0.03	0.0293475	-3.52855	-0.103554
	Gentiana macrophylla Pall.	2.6	1.7	1.8	1.9	2.3	2.06	5	8.229	0.0145562	0.0632911	0.05	0.0426158	-3.15553	-0.134475
	Ranunculus japonicus Thunb.	10.4	11.2	9.5	8.7	10.1	9.98	2	3.2916	0.0705201	0.0253165	0.02	0.0386122	-3.25419	-0.125651
							141.52	79	164.58
F3-3	Elymus nutans Griseb.	27.8	25.4	30.1	31.3	29.7	28.86	2	12.3534	0.309258	0.025974	0.0594059	0.131546	-2.0284	-0.266828	-2.15645	2.15645	12	2.48491	0.867819
	Poa annua L.	15.7	17.6	16.4	15.9	18.4	16.8	1	6.1767	0.180026	0.012987	0.029703	0.0742386	-2.60047	-0.193055
	Koeleria macrantha L.	16.7	17.4	16.5	15.3	17.5	16.68	1	4.1178	0.17874	0.012987	0.019802	0.0705096	-2.65201	-0.186992
	Stipa capillata L.	0	0	0	0	0	0	0	0	0	0	0	0	0	0
	Oxytropis ochrocephala Bunge.	6.2	7.5	6.7	7.3	6.8	6.9	10	22.6479	0.0739391	0.12987	0.108911	0.10424	-2.26106	-0.235693
	Taraxacum mongolicum L.	2.2	2.7	2.6	2.5	3.9	2.78	3	8.2356	0.02979	0.038961	0.039604	0.0361183	-3.32095	-0.119947
	Potentilla nivea L.	4.3	3.7	3.9	4.2	4.1	4.04	9	20.589	0.0432919	0.116883	0.0990099	0.086395	-2.44883	-0.211566
	Anemone cathayensis Kitag.	7.6	6.4	6.9	5.9	7.3	6.82	4	10.2945	0.0730819	0.0519481	0.049505	0.0581783	-2.84424	-0.165473
	Gentiana scabra Bunge.	2.7	3.1	3.3	2.9	2.8	2.96	3	8.2356	0.0317188	0.038961	0.039604	0.0367613	-3.30331	-0.121434
	Thalictrum alpinum L.	2.1	1.7	1.9	1.8	2	1.9	3	10.2945	0.0203601	0.038961	0.049505	0.0362753	-3.31662	-0.120311
	Kobresia humilis Clarke.	1.6	1.4	1.5	1.7	1.8	1.6	38	92.6505	0.0171453	0.493506	0.445545	0.318732	-1.1434	-0.36444
	Pedicularis Linn.	2.7	2.2	2.5	3.1	2.9	2.68	2	10.2945	0.0287184	0.025974	0.049505	0.0347325	-3.36008	-0.116704
	Lithophytum comptum L.	1.1	1.3	1.4	1.2	1.5	1.3	1	2.0589	0.0139306	0.012987	0.00990099	0.0122729	-4.40037	-0.054005
	Aster tataricus L.	0	0	0	0	0	0	0	0	0	0	0	0	0	0
	Kobresia tibetica Maximowicz L.	0	0	0	0	0	0	0	0	0	0	0	0	0	0
	Anemone coronaria L.	0	0	0	0	0	0	0	0	0	0	0	0	0	0
	Bistorta vivipara (L.) Gray	0	0	0	0	0	0	0	0	0	0	0	0	0	0
	Gentiana macrophylla Pall.	0	0	0	0	0	0	0	0	0	0	0	0	0	0
	Ranunculus japonicus Thunb.	0	0	0	0	0	0	0	0	0	0	0	0	0	0
							93.32	77	207.949
FC-1	Elymus nutans Griseb.	35.4	32.7	31.9	38.9	29.4	33.66	2	7.7874	0.222149	0.0253165	0.06	0.102488	-2.27801	-0.233469	-2.28187	2.28187	14	2.63906	0.864655
	Poa annua L.	20.4	21.2	22.6	17.4	18.3	19.98	1	3.8937	0.131864	0.0126582	0.03	0.058174	-2.84432	-0.165465
	Koeleria macrantha L.	18.1	18.7	22.3	19.6	23.7	20.48	1	2.5958	0.135164	0.0126582	0.02	0.0559406	-2.88346	-0.161303
	Stipa capillata L.	26.7	32.1	34.2	31.1	27.6	30.34	1	1.2979	0.200238	0.0126582	0.01	0.0742986	-2.59966	-0.193151
	Oxytropis ochrocephala Bunge.	14.3	13.6	17.1	14.3	15.6	14.98	9	12.979	0.0988648	0.113924	0.1	0.104263	-2.26084	-0.235722
	Taraxacum mongolicum L.	4.2	3.7	4.1	4.5	5.7	4.44	4	6.4895	0.0293031	0.0506329	0.05	0.043312	-3.13933	-0.13597
	Potentilla nivea L.	3.4	2.7	3.1	3.3	2.8	3.06	8	11.6811	0.0201954	0.101266	0.09	0.0704871	-2.65233	-0.186955
	Anemone cathayensis Kitag.	0	0	0	0	0	0	0	0	0	0	0	0	0	0
	Gentiana scabra Bunge.	3.4	3.7	4.1	3.2	2.9	3.46	2	5.1916	0.0228353	0.0253165	0.04	0.0293839	-3.52731	-0.103646
	Thalictrum alpinum L.	3.1	3.1	2.7	2.9	2.5	2.86	2	3.8937	0.0188754	0.0253165	0.03	0.0247306	-3.69971	-0.0914962
	Kobresia humilis Clarke.	4.3	3.7	4.2	5.1	4.3	4.32	39	55.8097	0.0285111	0.493671	0.43	0.317394	-1.14761	-0.364245
	Pedicularis Linn.	3.4	2.7	3.6	3.4	2.9	3.2	2	3.8937	0.0211193	0.0253165	0.03	0.0254786	-3.66992	-0.0935043
	Lithophytum comptum L.	1.7	2.1	1.8	2	1.9	1.9	1	2.5958	0.0125396	0.0126582	0.02	0.0150659	-4.19532	-0.0632064
	Aster tataricus L.	0	0	0	0	0	0	0	0	0	0	0	0	0	0
	Kobresia tibetica Maximowicz L.	0	0	0	0	0	0	0	0	0	0	0	0	0	0
	Anemone coronaria L.	0	0	0	0	0	0	0	0	0	0	0	0	0	0
	Bistorta vivipara (L.) Gray	2.7	3.1	2.2	2.4	2.8	2.64	3	5.1916	0.0174234	0.0379747	0.04	0.0317994	-3.44831	-0.109654
	Gentiana macrophylla Pall.	7.7	6.4	5.2	5.5	6.2	6.2	4	6.4895	0.0409187	0.0506329	0.05	0.0471839	-3.0537	-0.144086
	Ranunculus japonicus Thunb.	0	0	0	0	0	0	0	0	0	0	0	0	0	0
							151.52	79	129.79
FC-2	Elymus nutans Griseb.	32.7	33.5	36.7	31.7	35.2	33.96	2	4.1945	0.135073	0.025974	0.05	0.0703489	-2.65429	-0.186726	-2.25855	2.25855	13	2.56495	0.880542
	Poa annua L.	26.8	28.7	27.3	24.1	23.9	26.16	1	2.5167	0.104049	0.012987	0.03	0.049012	-3.01569	-0.147805
	Koeleria macrantha L.	34.4	31.5	29.8	32.7	29.4	31.56	1	2.09725	0.125527	0.012987	0.025	0.0545047	-2.90947	-0.15858
	Stipa capillata L.	19.2	20.2	222.4	21.9	23.5	61.44	1	0.8389	0.244372	0.012987	0.01	0.0891197	-2.41778	-0.215471
	Oxytropis ochrocephala Bunge.	16.8	15.7	15.4	14.7	13.9	15.3	8	9.2279	0.0608543	0.103896	0.11	0.0915835	-2.3905	-0.218931
	Taraxacum mongolicum L.	17.3	15.4	14.1	16.1	14.9	15.56	3	3.3556	0.0618885	0.038961	0.04	0.0469498	-3.05868	-0.143604
	Potentilla nivea L.	4.2	5.7	4.3	3.9	4.8	4.58	9	8.389	0.0182165	0.116883	0.1	0.0783665	-2.54636	-0.199549
	Anemone cathayensis Kitag.	13.2	14.7	13.8	14.1	12.9	13.74	3	5.0334	0.0546496	0.038961	0.06	0.0512035	-2.97195	-0.152174
	Gentiana scabra Bunge.	4.2	3.7	4.3	3.9	4.1	4.04	2	3.3556	0.0160687	0.025974	0.04	0.0273476	-3.59913	-0.0984274
	Thalictrum alpinum L.	3.5	4.3	42	3.7	4.1	11.52	2	1.6778	0.0458197	0.025974	0.02	0.0305979	-3.48682	-0.10669
	Kobresia humilis Clarke.	4.3	3.7	4.1	3.9	4.1	4.02	39	37.7505	0.0159892	0.506494	0.45	0.324161	-1.12652	-0.365172
	Pedicularis Linn.	0	0	0	0	0	0	0	0	0	0	0	0	0	0
	Lithophytum comptum L.	4.7	5.1	4.3	3.9	4.6	4.52	2	2.93615	0.0179779	0.025974	0.035	0.0263173	-3.63753	-0.0957299
	Aster tataricus L.	0	0	0	0	0	0	0	0	0	0	0	0	0	0
	Kobresia tibetica Maximowicz L.	0	0	0	0	0	0	0	0	0	0	0	0	0	0
	Anemone coronaria L.	25.5	26.2	23.4	25.7	24.3	25.02	4	2.5167	0.0995148	0.0519481	0.03	0.0604876	-2.80532	-0.169687
	Bistorta vivipara (L.) Gray	0	0	0	0	0	0	0	0	0	0	0	0	0	0
	Gentiana macrophylla Pall.	0	0	0	0	0	0	0	0	0	0	0	0	0	0
	Ranunculus japonicus Thunb.	0	0	0	0	0	0	0	0	0	0	0	0	0	0
							251.42	77	83.89
FC-3	Elymus nutans Griseb.	26.7	31.2	34.1	27.8	30.4	30.04	2	7.554	0.292502	0.025641	0.06	0.126048	-2.07109	-0.261057	-2.1014	2.1014	11	2.3979	0.876351
	Poa annua L.	20.3	21.2	20.8	23.4	19.3	21	1	5.036	0.204479	0.0128205	0.04	0.0857665	-2.45613	-0.210653
	Koeleria macrantha L.	22.4	21.3	20.8	19.1	21.7	21.06	1	3.777	0.205063	0.0128205	0.03	0.0826279	-2.49341	-0.206025
	Stipa capillata L.	0	0	0	0	0	0	0	0	0	0	0	0	0	0
	Oxytropis ochrocephala Bunge.	7.8	10.4	8.6	9.2	9.7	9.14	8	15.108	0.0889971	0.102564	0.12	0.103854	-2.26477	-0.235205
	Taraxacum mongolicum L.	3.4	3.5	4.1	3.7	3.9	3.72	4	6.295	0.036222	0.0512821	0.05	0.0458347	-3.08271	-0.141295
	Potentilla nivea L.	0	0	0	0	0	0	0	0	0	0	0	0	0	0
	Anemone cathayensis Kitag.	7.4	8.6	6.6	7.1	7.8	7.5	9	7.554	0.0730282	0.115385	0.06	0.0828043	-2.49128	-0.206288
	Gentiana scabra Bunge.	1.9	2.1	1.7	2.3	1.9	1.98	4	6.295	0.0192795	0.0512821	0.05	0.0401872	-3.21421	-0.12917
	Thalictrum alpinum L.	1.4	1.6	1.2	1.7	1.5	1.48	3	5.036	0.0144109	0.0384615	0.04	0.0309575	-3.47514	-0.107582
	Kobresia humilis Clarke.	1.2	1.3	1.7	1.8	1.5	1.5	39	57.914	0.0146056	0.5	0.46	0.324869	-1.12433	-0.365261
	Pedicularis Linn.	0	0	0	0	0	0	0	0	0	0	0	0	0	0
	Lithophytum comptum L.	2.3	2.1	1.7	2.2	1.9	2.04	1	2.518	0.0198637	0.0128205	0.02	0.0175614	-4.04205	-0.0709841
	Aster tataricus L.	0	0	0	0	0	0	0	0	0	0	0	0	0	0
	Kobresia tibetica Maximowicz L.	0	0	0	0	0	0	0	0	0	0	0	0	0	0
	Anemone coronaria L.	0	0	0	0	0	0	0	0	0	0	0	0	0	0
	Bistorta vivipara (L.) Gray	0	0	0	0	0	0	0	0	0	0	0	0	0	0
	Gentiana macrophylla Pall.	4.2	3.1	3.3	2.7	2.9	3.24	6	8.813	0.0315482	0.0769231	0.07	0.0594904	-2.82194	-0.167878
	Ranunculus japonicus Thunb.	0	0	0	0	0	0	0	0	0	0	0	0	0	0
							102.7	78	125.9
